# Supplementary material for: Social incentivization of instrumental choice in mice requires amygdala-prelimbic cortex-nucleus accumbens connectivity
Source: Nat Commun. 2022 Aug 15;13:4768. doi: 10.1038/s41467-022-32388-9 (PMC9378688; doi:10.1038/s41467-022-32388-9)
Supplement: Supplementary file 3 — Source Data File [file 41467_2022_32388_MOESM3_ESM.xlsx]

## Sheet: Figure 1
c	responses/min
Mouse	Social pellet	Nonsocial pellet
1	2	1.4
2	1.3	0.8
3	3.3	2.5
4	2.8	2.3
5	2.2	0.8
6	2.8	0.6
7	4.1	2.1
8	3.4	2.1

## Sheet: Figure 1d
d
mouse	time spent eating (min)	preference score
1	7.47953	0.914286
2	7.02537	1.75
3	8.90618	0.913043
4	9.01155	0.8
5	9.89578	1.95455
6	7.73673	1.69231
7	8.97962	2.16667
8	9.38398	1.11111
9	7.59012	0.88
10	12.4242	1.17647
11	8.02265	2.475
12	5.71168	0.528302
13	6.20882	0.87013
14	6.40157	0.535714
15	6.2937	0.547619
16	4.80328	0.516129
17	6.15038	1
18	5.45272	0.454545
19	5.49855	0.647059

## Sheet: Figure 2
c	shock				male
	responses/min				responses/min
subject	social	non-social		subject	social	non-social
1	3.2	3.2		1	2.6	1.53333
2	2.6	1.2		2	1.33333	1
3	2	1.8		3	1.4	1.2
4	2.2	1.8		4	1.8	1.6
5	3.6	2.6		5	3.26667	2.13333
6	1.8	1.6		6	1.06667	1
7	2	0.8		7	2.53333	2.26667
8	2	1		8	1.93333	1.06667
9	3.6	1.6
10	3.6	2.6
11	1.8	1.2
12	2	1.8
13	0.6	1.2
14	0.8	2
15	1.2	1.4
16	2.6	1.8
17	2.6	1

## Sheet: Figure 2d
d	female				shock				male
	preference score				preference score				preference score
subject	before	after		subject	before	after		subject	before	after
1	0.723077	1.42857		1	1	0.914286		1	1	1.69565
2	0.655738	1.625		2	0.942857	1.75		2	1	1.33333
3	0.752137	1.32		3	1	0.913043		3	1	1.16667
4	0.737179	1.21739		4	0.925743	0.8		4	1.0396	1.125
5	0.52349	2.75		5	0.990476	1.95455		5	1.09948	1.53125
6	0.977778	4.66667		6	0.995192	1.69231		6	1	1.06667
7	0.777778	1.95238		7	0.966667	1.21053		7	0.909091	0.894737
8	0.77686	1.61905		8	0.971429	1.27259		8	1.07216	1.8125
				9	1	2.16667
				10	0.861905	1.11111
				11	0.909524	1.81818
				12	1	0.88
				13	1	0.428571
				14	0.717703	0.769231
				15	0.755682	1.17647
				16	0.946341	1.6
				17	0.928571	1.17647

## Sheet: Figure 3
c	female						shock						male
	minutes						minutes						minutes
subject	exploring (nonsocial)	social proximity	autogrooming/eating	escape/rearing		subject	exploring (nonsocial)	social proximity	autogrooming/eating	escape/rearing		subject	exploring (nonsocial)	social proximity	autogrooming/eating	escape/rearing
1	13.3299	10.1303	6.02253	1.16057		1	12.2757	8.6182	7.37207	1.734		1	7.99662	13.9722	5.80482	2.2264
2	14.1361	8.09123	3.83693	2.51107		2	12.9121	10.3366	4.64957	2.10172		2	11.1821	11.5343	5.1768	2.10678
3	14.4317	5.79187	4.16167	3.19385		3	11.0207	8.3086	7.33317			3	8.48205	10.7116	8.05007	2.75625
4	16.8724	5.6142	2.15405	2.662		4	9.21512	10.5269	8.2399	2.01807		4	11.4572	8.84467	7.56905	2.12908
5	15.6827	7.95617	5.09773	2.66213		5	9.99775	9.12952	8.7358	2.13693		5	7.33373	13.9685	7.47645	1.2213
6	16.1757	8.65603	4.41758	2.01672		6	8.36835	11.0753	8.89233	1.664		6	5.66797	16.3105	6.8882	1.13332
7	15.3191	8.28133	5.00822	2.08608		7	12.536	5.63938	9.36822	2.45638		7	9.89313	10.0662	8.25913	1.78158
8	14.5962	7.4958	5.2828	3.00987		8	9.2461	11.2325	7.61903	1.90233		8	12.2734	7.99172	5.99688	3.73803
9	14.3712	10.8343	3.11208	3.26037		9	7.91875	14.0904	6.48773	1.50317
10	13.8997	7.22853	5.07047	2.6184		10	12.6397	6.47905	8.05452	2.8267
11	15.3701	7.73983	5.67832	2.13472		11	9.6988	11.5411	7.31643	1.44368
12	15.8799	9.03217	4.33443	3.20383		12	8.03955	14.4328	5.48048	2.04717
13	14.8123	5.4799	5.3048	3.1483		13	10.0028	10.6878	7.12518	2.18418
14	10.1426		3.43488	2.66762		14	10.2255	10.2767	6.35832	3.1395
15	14.2774	7.87563	3.77727	3.2906		15	9.1141	8.95073	10.0936	1.84153
16		7.58333	2.50602	3.39263
17	15.7643	9.19863	4.34048	2.55352
18	15.8658	7.01613	5.78442	2.39637
	missing values represent outliers >2 SD over the average that were removed

## Sheet: Figure 3d
d	female											shock											male
	minutes											minutes											minutes
Subject	nose-to-nose sniffing	anogenital sniffing	body sniffing	social rest	allogrooming	autogrooming/eating	side-by-side	escape/rearing	following		subject	nose-to-nose sniffing	anogenital sniffing	body sniffing	social rest	allogrooming	autogrooming/eating	side-by-side	escape/rearing	following		subject	nose-to-nose sniffing	anogenital sniffing	body sniffing	social rest	allogrooming	autogrooming/eating	side-by-side	escape/rearing	following
1	0.7964	1.3418	0.16	1.71398	0.684567	2.00012	0.540317	0.113133			1	1.52633	2.14267	0.292617	0.1288	0.414833	0.107467	0.45805	0.262383	0.534583		1	0.654267	1.17293	0.177633	3.2196	0.197933	2.86095	0.11885	0.316283	0.217683
2	0.664833	3.5339	0.0438	2.15898	0.270733	1.14287		0.5044	0.0697167		2	1.432	1.19453	0.2025	0.0696333	2.6516	2.3758	0.670867	0.263533	0.138033		2	0.74435	0.6868	0.273133	2.78393	0.122933	1.0382	0.353717	0.379317	0.0518167
3	0.571533	0.4403	0.0511	1.83693	0.2182	1.55002	0.7917	0.2173	0		3	0.801083	1.39945	0.192883	0.201	1.43845	1.57302	0.267417	0.292533	0.263883		3	1.56138	0.814067	0.206267	1.69587	0.46825	1.17713	0.846183	0.48875	0.0942667
4	0.424867	0.365433	0.0702333	0.871833	0.373433	0.789067	0.535967	0.129333	0.01895		4	1.10182	1.88018	0.2036	0.145683	2.6726	0.77165	0.513983	0.130017	0.36295		4	0.613467	1.93767	0.13075	1.02327	0.363567	0.273283	0.457333	0.145933	0.292733
5	0.6961	0.688367	0.122633	1.03657	0.709433	1.11108		0.133617	0.03775		5	0.803583	1.93385	0.1699	0.38695	1.12907	1.26087	0.4947	0.18315	0.222617		5	0.859133	2.00775	0.0629833	0.813317	0.906917	2.15588		0.05075
6	1.03977	1.34157	0.108467	1.41257	0.5636	1.44985	0.120867	0.250983	0.0787167		6	1.48193	2.3443	0.144533	0.14295	1.94478	1.00345	0.258567	0.1657	0.381983		6	1.47777	0.769683	0.09915	0.979083	0.928233	3.63663	1.0396	0.1136	0.1394
7	1.1704	1.0933	0.0772	1.31783	0.4482	2.06835	0.6198	0.02405	0.1093		7	0.542817	0.813317	0.0588	0.207683	0.350867	1.017	0.0383833	0.19675	0.115583		7		1.35065	0.21695	1.22723	0.5887	0.704317	0.16005	0.0961333	0.0779833
8	0.705933	0.775033	0.168633	1.25208	0.4296	1.11877	0.298783	0.377367	0.0142667		8	1.1959	2.02463	0.114967	0.0678667		0.308667	0.142833	0.04175	0.1129		8	0.427733	2.00538	0.0345667	0.61475	0.6954	0.503017	0.198867	0.205267	0.300983
9	1.1139	1.7984	0.1344	2.15958	0.511533	0.785517	0.2228	0.3177	0.175		9	1.79652			0.455067	1.09717	1.249		0.136633	0.367783
10	0.291833	0.658033	0.0906333	2.11223	0.4794	1.22323	0.54135	0.0453333	0.136117		10	0.592733	1.16853	0.143283	0.162833	1.0892	0.9251	0.0613167	0.314717	0.0773667
11	1.10153	1.0738	0.137533	0.944417	0.574767	0.919083	0.297017	0.0539167	0.109967		11	1.54193	2.23592	0.215117	0.362433	1.82498	2.06755	0.2651	0.212433	0.33685
12	1.38347	0.863333	0.112112	1.15622		0.46885	0.32475	0.365817	0.0632167		12		2.5682	0.0715167	0.0737	2.43065	1.55298	0.46525	0.340633	0.240633
13	0.504267	0.574033	0.0513	1.3713	0.253633	0.845583	0.1676	0.210117	0.117333		13	2.15162	2.17053	0.236533	0.340183	1.99448	0.464933	0.226583	0.110083	0.352417
14				1.98137		1.32892	0.9047	0.262583			14	1.12665	1.97452	0.131033	0.165767	1.44168	0.68915	0.61405		0.0865
15	0.516533	0.876	0.0607	0.980833	0.6459	1.67545	0.5565	0.464133	0.0882167		15	0.986283	1.19967	0.0488667		2.52535	2.33057	0.352917	0.266917	0.370983
16	1.4571	0.5372	0.162933	0.666267	0.483733	0.14525	0.0131167		0.00036667
17	1.19377	1.08287	0.05	2.4102	0.279733	1.15807	0.29265	0.2051	0.128383
18	0.919667	0.625533	0.0886	1.98688	0.465033	1.52483	0.207883	0.148683	0
	missing values represent outliers >2 SD over the average that were removed

## Sheet: Figure 4
c	scent				warmth
	preference score				preference score
subject	before	after		subject	before	after
1	0.964072	0.954545		1	1.08969	1.31818
2	0.886598	0.203704		2	1.10423	1
3	0.604396	0.896552		3	1.47418	1.64084
4	0.965174	0.315789		4	1.03738	1.3125
5	0.956284	0.888889		5	1.01081	1.27273
6	0.693467	0.419355		6	1.08824	1
7	0.78	0.382048		7	1.00568	1
8	0.816754	0.344828
9	0.995074	1.61538
10	0.85567	0.949153
11	0.79661	0.5
12	0.801105	0.846154

## Sheet: Figure 4f
f	habiuation control				no consumption control
	preference score				preference score
subject	before	after		subject	before	after
1	0.849558	0.911111		1	0.941176	1.2381
2	0.752475	0.837696		2	1.23077	0.5
3	0.909091	0.874372		3	0.904762	1.26087
4	0.704	0.962733		4	0.454545	1.66667
5	0.905109	0.690217		5	0.571429	0.288462
6	0.764398	0.768817		6	0.71875	0.166667
7	0.661905	0.652381		7	0.555556	0.954545
8	0.919786	0.74375		8	0.730769	0.833333

## Sheet: Figure 5
d	control				PL inactivation				OFC inactivation
	preference score				preference score				preference score
subject	before	after		subject	before	after		subject	before	after
1	0.928571	1.44444		1	0.940887	1.44186		1	0.804348	1.34615
2	0.97619	1.26923		2	0.927461	0.545455		2	0.932292	1.55556
3	0.864322	1.50979		3	0.661654	0.344828		3	0.965753	1.28571
4	0.783069	1.08		4	0.878049	0.742424		4	0.698413	1.31034
5	0.9	1.65		5	0.678788	0.584906		5	0.806061	1.52632
6	0.873737	2.10526		6	0.965686	1.37838		6	0.790476	1.6129
7	0.884211	1.50381		7	0.885714	0.90625
8	0.9375	1.16216		8	0.97	0.857143
9	0.795238	0.969697
10	0.711409	1.16667
11	0.895425	2.6

## Sheet: Figure 5h
h	control				BLA-->PL inactivation				PL-->Nac
	preference score				preference score				preference score
subject	before	after		subject	before	after		subject	before	after
1	0.97619	1.575		1	0.971429	1.13636		1	0.975124	1.75
2	0.913514	1.66667		2	0.984043	0.678571		2	0.902174	1
3	0.960784	1.21429		3	0.919048	1.35294		3	0.989744	0.8
4	0.961353	0.540984		4	0.899522	1		4	0.840426	1
5	0.971292	1.625		5	0.928571	0.863636		5	0.906974	0.89354
6	0.964646	1.6		6	0.974874	0.697674		6	0.957143	0.285714
7	1	1.66667		7	0.891089	1.31818		7	0.822335	0.962963
8	0.804762	2.66667		8	0.908213	1.53571		8	0.947368	0.632653
9	0.926709	1.39375		9	0.954082	1.21053		9	0.797753	0.4
10	0.826316	1.66667
11	0.985714	1
12	1	0.958333
13	0.869318	1.30769
14	0.908108	1.08333
15	0.831933	0.941176

[truncated: 15 more sheets: Figure 5j, Figure 5k, Figure 5m, Figure 5n, Figure 6, Figure 6e, Figure 6f, Figure S1c, Figure S3d, Figure S3f, Figure S3h, Figure S4a, Figure S4c, Figure S4d, Figure S5b]
